# Supplementary material for: The impact of West Nile virus on the abundance of selected North American birds
Source: BMC Vet Res. 2011 Aug 11;7:43. doi: 10.1186/1746-6148-7-43 (PMC3163188; doi:10.1186/1746-6148-7-43)
Supplement: Additional file 2 — This zipped folder contains a sample data file (datamatnew_amcIL.dat), WinBUGS code (model 2 a1a2d1d2.txt), R code (calculations AMC IL.txt) and a description of these files (Description of suppl files 2.doc). [file 1746-6148-7-43-S2.ZIP]

Archive with 4 entries (4 files):
- datamatnew_amcIL.dat
- calculations AMC IL.txt
- model 2 a1a2d1d2.txt
- Description of suppl files 2.doc
