# Supplementary material for: The impact of West Nile virus on the abundance of selected North American birds
Source: BMC Vet Res. 2011 Aug 11;7:43. doi: 10.1186/1746-6148-7-43 (PMC3163188; doi:10.1186/1746-6148-7-43)
Supplement: Additional file 2 — This zipped folder contains a sample data file (datamatnew_amcIL.dat), WinBUGS code (model 2 a1a2d1d2.txt), R code (calculations AMC IL.txt) and a description of these files (Description of suppl files 2.doc). [file 1746-6148-7-43-S2.ZIP › datamatnew_amcIL.dat]

cnts	wnnid	en	pop
897	0	1	11804986
1183	0	0	11884935
845	0	0	11953003
849	0	1	12011509
890	0	0	12069774
964	0	0	12128370
1046	0	0	12437645
868	0	0	12507833
829	553	1	12558229
526	30	0	12597981
542	29	1	12645295
681	134	0	12674452
656	122	1	12718011
597	57	0	12779417
506	11	0	12842954
574	5	1	12910409
639	41	0	12916894
