# Supplementary material for: The impact of West Nile virus on the abundance of selected North American birds
Source: BMC Vet Res. 2011 Aug 11;7:43. doi: 10.1186/1746-6148-7-43 (PMC3163188; doi:10.1186/1746-6148-7-43)
Supplement: Additional file 2 — This zipped folder contains a sample data file (datamatnew_amcIL.dat), WinBUGS code (model 2 a1a2d1d2.txt), R code (calculations AMC IL.txt) and a description of these files (Description of suppl files 2.doc). [file 1746-6148-7-43-S2.ZIP › calculations AMC IL.txt]

library(MASS)
library(coda)
library(graphics)
library(grDevices)
library(stats)
library(utils)
library(lme4)
library(methods)
library(Matrix)
library(R2WinBUGS)


#########################################################################
#############           AMC          ####################################
#########################################################################

### Adequate paths have to working directory have to be filled in!

N<-16 # number of years analyzed


############# IL

setwd("...")

datatab<-read.table("...../datamatnew_amcIL.dat",header=TRUE)
attach(datatab)

M<-which(wnnid>0)[1] # index year with the first WNNID reports

data <- list ("N","M","wnnid","cnts","en","pop")
inits<-function() {list(beta0=rnorm(1,0,.001),alpha2=rnorm(1,0,.00001),delta1=rnorm(1,0,.01),delta2=rnorm(1,0,.01),epsilon=log(cnts), alpha=1, beta=1, mu0=cnts[1]+1,tau=1)}
parameters <- c("kappa","beta0","alpha2","delta1","delta2","mu","mucf0","impact","impactres","ae.sys","tau","lambda")

OUT <- bugs(data, inits, parameters, model.file="model 2 a2d1d2.txt", n.chains=3, n.iter=250000, n.burnin=200000, n.thin=5, working.directory=" ... ",bugs.directory = "C:/Program Files (x86)/WinBUGS14")
