# Supplementary material for: The impact of West Nile virus on the abundance of selected North American birds
Source: BMC Vet Res. 2011 Aug 11;7:43. doi: 10.1186/1746-6148-7-43 (PMC3163188; doi:10.1186/1746-6148-7-43)
Supplement: Additional file 2 — This zipped folder contains a sample data file (datamatnew_amcIL.dat), WinBUGS code (model 2 a1a2d1d2.txt), R code (calculations AMC IL.txt) and a description of these files (Description of suppl files 2.doc). [file 1746-6148-7-43-S2.ZIP › model 2 a1a2d1d2.txt]

model
{
		beta0~dnorm(0,1.0E-6)
		alpha1~dnorm(0,1.0E-6)
		alpha2~dnorm(0,1.0E-6)
		delta1~dnorm(0,1.0E-6)
		delta2~dnorm(0,1.0E-6)

		alpha ~ dexp(1)
		beta ~ dgamma(0.1, 1.0)

		tau ~ dgamma(0.001, 0.001)
			
			cnts[1]~dpois(lambda[1])
			lambda[1]<-exp(epsilon[1])

			logmu[1]<-log(mu[1])
			epsilon[1]~dnorm(logmu[1],tau)
			mu0~dgamma(alpha, beta)

			mu[1]<-mu0
			mucf0[1]<-mu[1]
			lambdacf0[1]<-lambda[1]
			ae.sys[1]<-mu[1]-cnts[1]	
			inc[1]<-wnnid[1]/pop[1]*100000 
			
		for (k in 2:N)
			{
			cnts[k]~dpois(lambda[k])
			lambda[k]<-exp(epsilon[k])

			inc[k]<-wnnid[k]/pop[k]*100000 

			logmu[k]<-log(mu[k])
			epsilon[k]~dnorm(logmu[k],tau)

			mu[k]<-mu[k-1]*kappa[k]
			log(kappa[k])<-beta0+inc[k]*alpha1+inc[k-1]*alpha2+en[k]*delta1+en[k-1]*delta2
			log(kappa0[k])<-beta0+en[k]*delta1+en[k-1]*delta2
			mucf0[k]<-mucf0[k-1]*kappa0[k]
			lambdacf0[k]<-mucf0[k]*(lambda[k]/mu[k])
			ae.sys[k]<-mu[k]-cnts[k]	

			}

			maxmu<-ranked(mu[], N)

		for (k in M:N)
			{
			maxmueff[k]<-min(maxmu,mucf0[k])
			impact[k-M+1]<-(mu[k]-mucf0[k])/mucf0[k]
			impactres[k-M+1]<-(mu[k]-maxmueff[k])/maxmueff[k]
			}
}
